# Supplementary material for: Characterization of a PCB Based Pressure Sensor and Its Joining Methods for the Metal Membrane
Source: Sensors (Basel). 2021 Aug 18;21(16):5557. doi: 10.3390/s21165557 (PMC8402279; doi:10.3390/s21165557)
Supplement: Supplementary file 1 [file sensors-21-05557-s001.zip]

Archive with 1 entries (1 files):
- sensors-1331501-supplementary.pdf
